# Supplementary material for: Phytochemical-Mediated Modulation of Doramectin Pharmacology in Sheep: Exploring the Cinnamaldehyde–Pink Grapefruit Combination
Source: Animals (Basel). 2025 Aug 29;15(17):2539. doi: 10.3390/ani15172539 (PMC12427341; doi:10.3390/ani15172539)
Supplement: Supplementary file 1 [file animals-15-02539-s001.zip]

Archive with 1 entries (1 files):
- animals-3835563-supplementary.pdf
